# Supplementary material for: Therapeutic homology-independent targeted integration in retina and liver
Source: Nat Commun. 2022 Apr 12;13:1963. doi: 10.1038/s41467-022-29550-8 (PMC9005519; doi:10.1038/s41467-022-29550-8)
Supplement: Supplementary file 4 — Source Data [file 41467_2022_29550_MOESM4_ESM.xlsx]

## Sheet: Figure 2A DsRed+ mouse PR
	Group		Number	Image n	DsRed+/DAPI (%)	MEAN	MEAN ALL
	gRNA	kozak-DsRed	#1	1	0.0636109	0.069523	0.0419609
				2	0.0754352
			#2	1	0.00970285	0.012485
				2	0.0152672
			#3	1	0.0468262	0.0477813
				2	0.0487365
			#4	1	0.0587314	0.071503
				2	0.0842745
			#5	1	0.0374813	0.0354974
				2	0.0335135
			#6	1	0.0358637	0.0340609
				2	0.0322581
			#7	1	0.0359408	0.0228756
				2	0.00981033
	scramble	kozak-DsRed	#1	1	0	0	0
				2	0
			#2	1	0	0
				2	0
			#3	1	0	0
				2	0
			#4	1	0	0
				2	0
			#5	1	0	0
				2	0
			#6	1	0	0
				2	0
	gRNA	IRES-DsRed	#1	1	0.0158328	0.0235185	0.0473243
				2	0.0312043
			#2	1	0.0373881	0.0391088
				2	0.0408296
			#3	1	0.0638704	0.0858771
				2	0.107884
			#4	1	0.0245796	0.0245796
				2
			#5	1	0.124189	0.11835
				2	0.11251
			#6	1	0.0385996	0.0322628
				2	0.0259259
			#7	1	0.00628437	0.0075735
				2	0.00886263
	scramble	IRES-DsRed	#1	1	0	0	0
				2	0
			#2	1	0	0
				2	0
			#3	1	0	0
				2	0
			#4	1	0	0
				2	0
			#5	1	0	0
				2	0
			#6	1	0	0
				2	0
			#7	1	0	0
				2	0

## Sheet: Figure 2B DsRed+ pig PR
	Group		Number	Image n	DsRed+/DAPI (%)	MEAN	MEAN ALL
	gRNA	kozak+DsRed	#1	1	0.0154762	0.0191091	0.011479
				2	0.0120968
				3	0.0297542
			#2	1	0.00833333	0.00862424
				2	0.00694444
				3	0.0105949
			#2	1	0.00617284	0.00670378
				2	0.00752823
				3	0.00641026
	scramble	kozak+DsRed	#1	1	0	0	0
				2	0
				3	0
			#2	1	0	0
				2	0
				3	0
			#3	1	0	0
				2	0
				3	0
	gRNA	IRES+DsRed	#1	1	0.0553772	0.0558386	0.0490422
				2	0.0674157
				3	0.0447227
			#2	1	0.0544118	0.0636924
				2	0.0850829
				3	0.0515826
			#3	1	0.0349563	0.0275956
				2	0.0285344
				3	0.0192963
	scramble	IRES+DsRed	#1	1	0	0	0
				2	0
				3	0
			#2	1	0	0
				2	0
				3	0

## Sheet: Figure 2C ERG
		gRNA								cd.s/m2	MEAN												cd.s/m2	MEAN
	RhoP23H-/+	a-wave amplitude (mV)	5.2389	3.4714	1.6276	8.0872	7.6675	8.99	7.2352	0.0001	6.0454				b-wave amplitude (mV)	1.6276	6.1035	1.6276	9.7656	6.5104	1.6276	0	0.0001	3.89461
			9.2316	2.5177	6.2434	1.4242	3.0263	0.445	10.6684	0.1	4.7938					9.7656	9.7656	9.7656	14.6484	4.8828	6.5104	0	0.1	7.90549
			38.6429	11.6094	17.4902	6.6376	21.4367	29.0171	16.4357	1	20.1814					182.292	161.133	90.332	187.174	148.112	229.492	130.208	1	161.249
			88.1279	61.7435	66.0324	39.6745	85.2228	81.5423	61.2132	10	69.0795					329.59	239.258	286.458	207.519	239.258	341.797	193.685	10	262.509
			149.6	115.424	96.6101	98.1601	112.457	110.433	74.839	20	108.218					423.177	307.617	348.529	332.031	305.99	428.06	302.734	20	349.734
			11.2491	5.4789	1.0254	7.569	4.3726	2.4598	6.1226	photopic	5.4682					110.677	110.474	123.698	95.2148	126.953	120.85	62.2559	photopic	107.16
		Scramble										cd.s/m2	MEAN												cd.s/m2	MEAN
		a-wave amplitude (mV)	3.0854	7.8456	0.4578	11.158	2.6703	5.8746	3.6621	2.2634	8.316	0.0001	5.03702		b-wave amplitude (mV)	0	4.8828	0	0	4.8828	0	9.7656	4.8828	0	0.0001	2.71267
			5.1574	0.6676	7.9346	7.2479	4.4123	7.5277	5.0863	4.0944	3.7511	0.1	5.0977			0	0	0	0	4.8828	0	4.8828	1.6276	8.138	0.1	2.17013
			2.4486	15.0426	4.5904	3.8525	12.4378	17.3823	6.9809	22.5123	36.2015	1	13.4943			0	138.346	180.664	0	134.277	169.271	84.6354	188.802	139.974	1	115.108
			33.7982	18.5585	78.3245	20.5789	73.2168	35.8921	20.2167	77.8961	68.2165	10	47.4109			161.133	266.113	258.789	214.844	284.831	166.016	219.727	262.044	273.438	10	234.104
			79.7462	79.0024	82.3572	74.6536	97.2641	85.7295	80.2994	95.9905	96.459	20	85.7224			253.906	304.362	268.555	283.438	379.232	268.555	302.734	309.688	297.852	20	296.48
			2.9865	2.8715	2.1867	1.3789	3.7766	5.9823	9.3287	1.0127	2.1962	photopic	3.52446			39.0625	80.8377	98.877	65.3076	118.815	69.987	67.1387	123.901	73.2422	photopic	81.9077
	C57BL/6J	a-wave amplitude (mV)	4.0054	10.3633	6.9173	2.0345	3.3569	9.4859	0.0001	6.02722					b-wave	1.6276	0	0	3.2552	0	3.2552	0.0001	1.35633
			37.9291	34.5721	35.3622	51.8799	41.3386	40.7023	0.1	40.2974						97.6562	73.2422	112.305	122.07	114.475	115.017	0.1	105.794
			107.89	103.258	103.471	111.656	110.24	121.409	1	109.654						249.023	205.078	273.438	244.141	205.892	219.727	1	232.883
			178.909	103.34	192.94	143.037	180.064	197.639	10	165.988						415.039	424.805	415.039	377.604	377.604	432.943	10	407.172
			271.933	284.026	242.664	218.611	226.827	229.834	20	245.649						566.406	581.055	502.93	416.667	515.951	519.206	20	517.036
			42.5847	34.4467	60.5694	50.1426	14.1637	24.7192	photopic	37.7711						112.305	99.2839	105.387	84.2285	109.863	110.067	photopic	103.522
	data not included in the graph

## Sheet: Figure 2D Optomotry
			Visual acuity (Cycle/degree)	MEDIAN
	RhoP23H-/+	gRNA	0.29	0.33
			0.338
			0.332
			0.328
			0.337
			0.239
		scramble	0.238	0.2235
			0.2
			0.216
			0.229
			0.237
			0.218
	C57BL/6J		0.377	0.397
			0.379
			0.398
			0.396
			0.41
			0.412
	data not included in the graph

## Sheet: Figure 2E&Figure S5B ONL
			Fig.S5B							Fig.2E
				Measurements
		Group	Eye region	#1	#2	#3	ONL thickness (mm)	MEAN			ONL thickness (mm)	MEAN
	RhoP23H-/+	gRNA	Ventral	25.6	32.22	30.52	29.4467	24.4972		whole eye	24.2189	21.4093
			Ventral	20.83	22.25	26.18	23.0867				25.6256
			Ventral	22.82	23.05	21.93	22.6				17.0522
			Ventral	27.71	28.92	30.05	28.8933				23.4733
			Ventral	22.42	21.53	15.6	19.85				21.6433
			Ventral	24.87	27.56	16.89	23.1067				16.4422
			Central	21.19	29.17	30.95	27.1033	20.735
			Central	25.32	22.22	23.29	23.61
			Central	14.45	14.75	16.47	15.2233
			Central	22.45	20.93	20.75	21.3767
			Central	22.04	22.2	23.51	22.5833
			Central	14.51	14.37	14.66	14.5133
			Dorsal	17.23	16.57	14.52	16.1067	18.9956
			Dorsal	39.67	23.84	27.03	30.18
			Dorsal	12.73	15.69	11.58	13.3333
			Dorsal	22.91	19.46	18.08	20.15
			Dorsal	26.6	23.31	17.58	22.4967
			Dorsal	13.13	10.57	11.42	11.7067
		scramble	Ventral	20.31	19.81	20.75	20.29	17.9483		whole eye	17.7533	15.7876
			Ventral	16.53	12.73	12.83	18.7367				17.1622
			Ventral	22.94	18.86	15.76	19.1867				18.9856
			Ventral	9.21	7.72	10.9	9.27667				10.4533
			Ventral	22.1	19.13	24.96	22.0633				16.1856
			Ventral	19.74	18.33	16.34	18.1367				14.1856
			Central	20.01	20.98	20.65	20.5467	14.8933
			Central	22.09	16.77	17.35	14.03
			Central	19.73	20.03	16.01	18.59
			Central	6.71	7.51	11.29	12.9533
			Central	11.71	13.69	13.46	14.7367
			Central	15.48	14.8	13.93	8.50333
			Dorsal	12.15	11.94	13.18	12.4233	14.5211
			Dorsal	19.26	17.75	19.15	18.72
			Dorsal	20.07	20.99	16.48	19.18
			Dorsal	10.16	7.85	9.38	9.13
			Dorsal	11.67	13.05	10.55	11.7567
			Dorsal	16.83	15.97	14.95	15.9167
	C57BL/6J		Ventral	42.48	46.61	32.35	40.48	24.5		whole eye	38.4011	24.5
			Ventral	38.13	39.31	37.96	38.4667				35.8078
			Ventral	35.28	41.36	31.69	36.11				34.8767
			Ventral	38.38	31.58	30.42	33.46				37.3756
			Ventral	38.08	42.17	28.91	36.3867				36.14
			Ventral	44.58	35.03	32.43	37.3467				39.5189
			Ventral	29.23	31.19	29.19	29.87
			Central	37.99	37.29	36.97	37.4167	24.5
			Central	34.1	30.84	30.15	31.6967
			Central	37.69	33.27	27.91	32.9567
			Central	39.63	39.96	36.29	38.6267
			Central	41.15	34.98	33.23	36.4533
			Central	33.67	35.08	38.02	35.59
			Central	40.82	28.24	30.1	33.0533
			Dorsal	41.28	38.78	31.86	37.3067	24.5
			Dorsal	32.7	37.96	41.12	37.26
			Dorsal	38.04	37.14	31.51	35.5633
			Dorsal	44.91	40.82	34.39	40.04
			Dorsal	36.28	37.06	33.4	35.58
			Dorsal	37.68	41.09	58.09	45.62
			Dorsal	39.46	36.58	31.77	35.9367
	data not included in the graph

## Sheet: Fig.3A DsRed+ Hepatocytes (%)
	Group	Number	Image n	DsRed+/DAPI (%)	MEAN	MEDIAN
	TBG-DsRed p15	#1	1	0.240894	0.193629	0.181518
			2	0.250772
			4	0.217289
			5	0.0655611
		#2	1	0.227692	0.181518
			2	0.311959
			3	0.0863636
			4	0.100057
		#3	1	0.245675	0.17478
			2	0.128612
			3	0.191227
			4	0.133609
		#4	1	0.107593	0.139163
			2	0.164639
			3	0.0990028
			4	0.185417
		#5	1	0.148289	0.188535
			2	0.216105
			3	0.185217
			4	0.204529
	TBG-DsRed p30	#1	1	0.043871	0.0411388	0.0507186
			2	0.0366692
			3	0.0421546
			4	0.0418605
		#2	1	0.0505119	0.0580589
			2	0.0614578
			3	0.0506118
			4	0.0696539
		#3	2	0.0259843	0.0433784
			3	0.0559647
			4	0.0481862
		#4	1	0.0468531	0.0670333
			3	0.0906502
			4	0.0635965
	TBG-DsRed p90	#1	1	0.0122605	0.0185145	0.0252733
			2	0.0240385
			3	0.0130597
			4	0.0246992
		#2	1	0.0192154	0.0199731
			2	0.0286169
			3	0.0226171
			4	0.00944287
		#3	1	0.0445783	0.0338947
			3	0.0368011
			4	0.0203046
		#4	1	0.0278746	0.0305735
			2	0.0272727
			3	0.0251375
			4	0.0420091
	gRNA p15	#1	1	0.0234167	0.0187733	0.0187733
			2	0.022169
			3	0.0217195
			4	0.00778816
		#2	1	0.0205128	0.018629
			2	0.0163585
			3	0.0224371
			4	0.0152076
		#3	1	0.0362083	0.02276
			2	0.0255211
			3	0.0186079
			4	0.0107027
	gRNA p30	#1	1	0.021519	0.0158806	0.0199352
			2	0.01213
			3	0.0212565
			4	0.00861678
		#2	1	0.0232678	0.0199352
			2	0.0188434
			4	0.0176944
		#3	1	0.0345118	0.0302231
			2	0.0224924
			3	0.026875
			4	0.0370134
	gRNA p90	#1	1	0.0272148	0.0249142	0.0186428
			2	0.0192024
			3	0.00623269
			4	0.0470068
		#2	1	0.0178336	0.0188604
			2	0.0219191
			3	0.0265871
			4	0.00910194
		#3	1	0.0160128	0.0186428
			2	0.0253411
			3	0.0219561
			4	0.0112613
		#4	1	0.0120746	0.0156716
			2	0.0144509
			3	0.0196078
			4	0.0165531
		#5	1	0.0217216	0.0167284
			2	0.0142536
			3	0.0192926
			4	0.011646
		#6	1	0.0137681	0.0141483
			2	0.0102828
			3	0.0208633
			4	0.0116788
		#7	1	0.021815	0.0259833
			2	0.0256046
			3	0.0266763
			4	0.0298373
	scramble p15	#1	1	0	0	0
			2	0
			3	0
			4	0
		#2	1	0	0
			2	0
			3	0
			4	0
		#3	1	0	0
			2	0
			3	0
			4	0
		#4	1	0	0
			2	0
			3	0
			4	0
	scramble p30	#1	1	0	0	0
			2	0
			3	0
			4	0
		#2	1	0	0
			2	0
			3	0
			4	0
		#3	1	0	0
			2	0
			3	0
			4	0
	scramble p90	#1	1	0	0	0
			2	0
			3	0
			4	0
		#2	1	0	0
			2	0
			3	0
			4	0
		1059	1	0	0
			2	0
			3	0
			4	0
		1060	1	0	0
			2	0
			3	0
			4	0
		1061	1	0	0
			2	0
			3	0
			4	0

## Sheet: Fig.3B Serum ARSB activity
		Serum ARSB (pg/ml)
		Day
	Group	p30	p150	p360
	gRNA	1307	1029	1548.14
		424	586	657.672
		1671	2151
		734	932	770.83
		1221	932	486.787
		2198	1168	1219.47
	scramble	0	0	0
		0	0	0
		0	0	0
		MEAN
		p30	p150	p360
	gRNA	1259.17	1133	936.58
	data not included in the graph

## Sheet: Fig.3C Liver ARSB activity
	Group	ARSB activity (nmol/ml/hour)	MEAN
	NR	70.4195	42.5588
		49.7279
		38.3141
		48.8841
		24.1046
		15.6531
		53.3763
		39.9906
	AF	0.202694	0.0675648
		0
		0
	gRNA	47.5872	40.5591
		46.8056
		32.6057
		35.2378

## Sheet: Fig. 3D Urinary GAGs
			AVG	p30	p150	p360
			AF scramble	#REF!	#REF!	#REF!
		uGAGs (% of AF scramble)			MEAN
		p30	p150	p360	p30	p150	p360
	NR	45.5466	71.2878	47.4401	54.6887	39.2677	29.0447
		50.9231	29.6964	29.748
		44.9848	35.0149	31.8981
		46.8811	33.3842	25.6188
		66.4752	41.3757	20.0934
		73.818	37.8585	26.8004
		54.1918	26.2561	21.7142
	AF scramble	132.596	117.983	85.2738	100	100	100
		84.9619	101.051	113.722
		82.4425	80.9658	101.004
	AF gRNA	62.6801	77.7177	63.7463	86.4123	61.2785	52.582
		98.1899	86.6749	53.961
			45.0564
		96.782	43.6378	39.6841
		75.8042	60.0373	69.4587
		98.6053	54.5468	36.06

## Sheet: Fig. 3E Osteocytes vacuoles
	Group	Area mm2	MEAN
	NR	54.6667	59.9333
		63.6667
		50.3333
		71.6667
		59.3333
	AF	169.333	159.042
		163.5
		156
		147.333
	gRNA	76	71.3333
		80.6667
		77.6667
		51

[truncated: 22 more sheets: Fig.3F Liver GAGs, Fig. 3G Kidney GAGs, Fig. 3H Spleen GAGs, Fig. 3I Serum albumin, Figure S1A cleavage efficiency , Figure S1C DsRes+ cell, Figure S3A INDEL by TIDE, Figure S3B OFF targets, Figure S3D Genotypes, Figure S3C Large rearrangements, Figure S3E HITI junctions, Figure S4A T7E1 assay , Figure S4B INDEL by TIDE, Figure S4C Genotypes, Figure S5A in vitro hRHO expres, Fig. S7B INDELs by TIDE, Fig. S8A INDELs by TIDE, Fig. S8C Large rearrangments, Fig. S8B OFF-targets, Fig. S8D HITI efficiency   …]
